# Supplementary material for: Phytochemical composition and in vitro antioxidant activities of Citrus sinensis peel extracts
Source: PeerJ. 2018 Aug 3;6:e5331. doi: 10.7717/peerj.5331 (PMC6078072; doi:10.7717/peerj.5331)
Supplement: Data S2 — Phytochemical analysis data [file peerj-06-5331-s002.xlsx]

## Sheet: Extraction
SAMPLE	Extraction yield
	(g/g dry weight)
100% MEC	0.4148
70% MEC	0.465263
50% MEC	0.5096
100% EEC	0.328625
70% EEC	0.482825
50% EEC	0.52145
70% AEC	0.52475
50% AEC	0.535121
WEC	NA

## Sheet: TPC
SAMPLE	TPC (mg GAE/g extract)
	1	2	3
100% MEC	35.61	31.3833	41.29
70% MEC	32.02	32.95	38.69
50% MEC	25.01	29.8083	33.62
100% EEC	19.89	21.1417	23.1
70% EEC	28.82	32.425	37.96
50% EEC	26.64	28.2583	34.06
70% AEC	32.75	37.4083	44.57
50% AEC	31.59	34.15	41.01
WEC	10.7	11.6083	13.93

## Sheet: TFC
SAMPLE	TFC (mg CE/g extract)
	1	2	3
100% MEC	4.4914	4.58214	4.74928
70% MEC	3.9828	4.325	4.64348
50% MEC	3.64839	3.70595	4.06087
100% EEC	2.43441	2.60476	2.74493
70% EEC	4.08387	4.23214	4.73623
50% EEC	3.36882	3.70238	4.12609
70% AEC	4.47849	5.29881	5.30725
50% AEC	4.95914	5.21548	6.35507
WEC	1.72262	2.02754	1.96087

## Sheet: DPPH
SAMPLE	DPPH (mg TE/g sample)
	1	2	3
100% MEC	11.8289	15.3493	14.7088
70% MEC	14.7156	18.8679	16.475
50% MEC	13.3302	17.4499	17.1697
100% EEC	9.98433	12.6439	12.1915
70% EEC	14.3144	18.7902	16.4622
50% EEC	13.5997	18.1791	16.093
70% AEC	15.065	20.5005	19.0384
50% AEC	14.2752	17.9879	18.3463
WEC	6.07585	9.60576	9.35769
Ascorbic acid	1847.34	1880.9	1923.67
Gallic acid	3429.77	4617.17	4354.26

## Sheet: FRAP
SAMPLE	FRAP (mmol Fe(II)/g)
	1	2	3
100% MEC	272.923	274.769	279.156
70% MEC	238.769	233.667	250.381
50% MEC	211.205	211.089	221.619
100% EEC	133.077	140.205	146.533
70% EEC	221.923	223.778	211.357
50% EEC	186.385	205.897	191.911
70% AEC	282.462	310.026	297.333
50% AEC	263.333	261.467	284.333
WEC	90.8462	97.7436	96.4
Ascorbic acid	14239	14839.5	14940
Gallic acid	37102.6	15424.4	25631

## Sheet: ORAC
SAMPLE	ORAC (mol TE/g sample)
	1	2	3
100% MEC	0.641376	0.812872	0.7377
70% MEC	0.619046	0.761026	0.714779
50% MEC	0.501808	0.596442	0.590862
100% EEC	0.397467	0.487908	0.503395
70% EEC	0.638912	0.709295	0.68175
50% EEC	0.454041	0.518726	0.533622
70% AEC	0.926072	0.977678	0.858681
50% AEC	0.559501	0.639124	0.593439
WEC	0.258153	0.321393	0.353435
Ascorbic acid	4.1032	5.39889	6.4956
Gallic acid	7.43261	7.13821	9.07424

## Sheet: Phenolic acid
SAMPLE	CONCENTRATION (mg/ml)	Gallic acid (ug)		Protocatechuic acid (ug)		4-hydroxybenzoic acid (ug)		Caffeic acid (ug)		Ferulic acid (ug)
		1	2	1	2	1	2	1	2	1	2
100% MEC	100	4.26084	4.42476	1.83677	10.137	6.09619	6.94847	21.5354	23.3955	32.5015	43.0205
70% MEC	100	1.8558	1.90328	14.363	13.6867	5.41539	5.37063	24.8743	24.7177	81.9255	82.4489
50% MEC	100	3.26024	3.27861	10.3376	11.4514	6.89616	7.06089	42.1352	40.214	75.7734	78.0646
100% EEC	100	3.396	2.86489	6.37622	7.68966	5.65453	7.04056	16.5824	16.4161	63.8353	52.0316
70% EEC	100	4.39521	4.13785	11.684	12.5668	7.26188	7.34737	23.9945	24.6078	33.6921	47.1752
50% EEC	100	3.88513	3.89	13.3011	13.3506	7.90277	8.44611	35.2541	37.2865	72.2191	76.2251
70% AEC	100	3.32445	3.38615	11.1683	11.2474	5.11719	4.98556	26.662	26.6237	95.0821	88.4945
50% AEC	100	3.39414	4.63319	16.0488	10.1087	6.72192	4.12893	32.6497	20.3186	78.4328	58.2561
WEC	100	2.0136	NA	2.4405	NA	2.4067	NA	6.95798	NA	10.879	NA

## Sheet: Organic acid
SAMPLE	CONCENTRATION (mg/ml)	Latic acid (ug)				Citric acid (ug)				L-mallic acid (ug)				Kojic acid (ug)				Ascorbic acid (ug)
		1	2	3	4	1	2	3	4	1	2	3	4	1	2	3	4	1	2	3	4
100% MEC	100	1854.16	1825.7	1931.64	1852.77	0	0	0	0	0	0	0	0	0	0	0	0	0	0	0	0
70% MEC	100	2097.66	2101.61	2191.44	2001.83	4115.88	4100.15	4088.95	4055.05	926.989	919.984	910.701	925.42	25.21	25.089	24.345	24.41	1.244	1.285	1.284	1.208
50% MEC	100	1502.77	1687.8	1673.42	1690.89	3763.16	3820.58	3935.89	3842.73	905.663	926.99	947.153	900.366	22.401	21.892	22.775	20.182	0.203	0.234	0.236	0.203
100% EEC	100	2022.26	2030.57	1960.88	2062.68	0	0	0	0	0	0	0	0	0	0	0	0	0	0	0	0
70% EEC	100	1678.51	1627.73	1616.27	1604.08	0	0	0	0	0	0	0	0	0	0	0	0	0	0	0	0
50% EEC	100	1282.9	1212.17	1352.77	1235.56	4364.21	4208.67	4240.31	4210.48	905.219	875.29	864.839	835.08	21.463	22.763	22.061	22.898	0.437	0.473	0.421	0.415
70% AEC	100	1203.65	1315.48	1186.71	1271.95	4420.81	4495.09	6357.46	6196.17	935.242	931.389	240.345	243.659	24.004	23.615	19.775	21.161	1.011	1.071	0.912	0.89
50% AEC	100	991.308	954.065	1061.72	1039.86	4412.07	4614.41	4535.91	4468.38	931.333	919.579	950.912	949.498	22.42	22.662	23.126	23.459	1.37	1.271	1.484	1.294
WEC	100	2099.79	2086.06	NA	NA	3722.65	3750.2	NA	NA	129.489	132.26	NA	NA	12.27	11.865	NA	NA	0.663	0.578	NA	NA

## Sheet: Flavonoids
SAMPLE	CONCENTRATION (mg/ml)	Catechin (ug)				Epigallocatechin (ug)				Vitexin (ug)				Rutin (ug)				Luteolin (ug)				Apigenin (ug)
		1	2	3	4	1	2	3	4	1	2	3	4	1	2	3	4	1	2	3	4	1	2	3	4
100% MEC	100	22.153	25.401	25.435	26.513	34.325	37.273	37.984	39.781	10.17	10.564	9.281	11.553	1.364	1.276	3.182	3.57	NA	16.101	25.281	27.009	NA	11.249	15.536	15.586
70% MEC	100	50.444	52.015	51.291	52.102	46.973	47.542	47.145	47.402	20.591	20.306	17.498	17.672	1.88	2.186	2.169	1.9	56.09	46.222	46.065	50.356	33.911	25.865	25.353	29.18
50% MEC	100	61.887	61.691	63.577	63.734	60.738	60.077	64.174	63.745	19.798	16.216	21.697	21.007	1.89	1.984	2.101	2.175	53.144	52.069	NA	56.634	30.538	29.822	NA	33.564
100% EEC	100	11.933	12.115	13.597	11.95	25.419	24.273	23.829	28.575	9.433	9.782	9.383	8.649	2.944	3.086	3.09	3.131	24.714	39.361	40.437	29.29	15.304	24.032	24.547	17.578
70% EEC	100	64.908	55.385	52.364	56.865	44.426	39.083	44.597	46.359	9.791	9.711	11.42	12.117	2.328	2.465	3.47	3.528	28.238	28.248	30.522	33.195	15.62	16.453	18.35	19.542
50% EEC	100	65.786	66.564	67.774	67.725	60.232	56.459	59.699	61.205	18.883	20.67	20.566	20.842	1.997	2.284	2.229	2.435	34.489	48.504	47.965	52.39	20.995	27.952	27.977	31.257
70% AEC	100	58.845	57.509	58.216	54.333	44.194	41.197	47.561	45.676	21.779	22.773	22.898	22.757	2.144	1.95	2.346	2.212	54.676	51.112	52.3	48.418	35.324	29.62	30.967	28.564
50% AEC	100	65.819	66.518	69.626	69.766	47.828	53.8	54.253	52.448	16.633	16.31	22.168	23.039	2.045	1.883	3.453	3.271	47.03	42.748	48.066	53.635	25.725	24.123	27.785	34.201
WEC	100	36.041	34.503	NA	NA	18.336	17.277	NA	NA	6.991	6.93	NA	NA	1.543	1.472	NA	NA	48.017	16.93	NA	NA	28.091	10.784	NA	NA
